# Supplementary material for: Cyclin D1 and PRAME expression in distinguishing melanoma in situ from benign melanocytic proliferation of the nail unit
Source: Diagn Pathol. 2022 Apr 28;17:41. doi: 10.1186/s13000-022-01218-3 (PMC9047257; doi:10.1186/s13000-022-01218-3)
Supplement: Supplementary file 1 — Additional file 1: Supplementary Appendix 1. Clinical and histopathological data for all cases included. [file 13000_2022_1218_MOESM1_ESM.xlsx]

## Sheet: Sheet1
Case Number	Age	Sex (male=1, female=2)	Onset (year)	Duration (month)	Location (finger=1, toe=2)	Width (mm)	Color	Color (diverse=1, one color=2)	Brownish background (yes=1, no=2)	Biopsy or Excision	Follow-up excision (yes=1, no=2)	Diagnosis	Subungual MIS=1, benign SMP=2	Involved nail units (nail bed, matrix, fold, etc.)	Nail dystrophy (yes=1, no=2)	Hutchinson's sign (yes=1, no=2)	Pseudo-hutchinson's sign (yes=1, no-2)	Melanocyte count (cells/mm) (1-30=1, 31-:2)	Confluency (yes=1, no=2)	Pagetoid spread (yes=1, no=2)	Inflammation (yes=1, no=2)	Atypia (no=0, mild=1, moderate=2, severe=3)	Melanophage (yes=1, no=2)	Melanin pigment (basilar=1, entire=2)	Cyclin D1 nuclear immunostaining (%)	PRAME nuclear immunostaining (%)
1	7	1	4	36	1	2.5	tan to brown	1	1	excision	2	nevus	2	matrix	2	2	2	1	1	1	2	2	1	1	0	0
2	53	1	43	120	1	3	brown to black	1	1	excision	2	nevus	2	matrix	2	2	2	1	1	2	1	0	1	2	90	0
3	16	1	15	12	1	3	brown to black	1	1	biopsy	1	lentigo	2	matrix	2	2	2	1	2	2	2	1	1	1	0	0
4	21	1	17	48	1	3.5	brown to black	2	2	biopsy	2	nevus	2	matrix	2	2	2	1	2	2	2	0	2	1	20	0
5	18	1	15	36	1	3	brown to black	1	1	biopsy	1	nevus	2	fold	2	1	2	2	1	2	2	2	1	2	80	0
6	7	2	4	36	1	3.5	black	1	1	biopsy	1	lentigo	2	matrix	2	2	1	2	2	2	2	1	1	2	90	0
7	39	2	38	12	1	1.5	black	2	2	biopsy	1	lentigo	2	matrix	2	2	2	1	2	1	1	1	1	2	85	0
8	60	1	40	240	1	3.5	brown to black	1	1	excision	2	lentigo	2	matrix	2	2	1	1	2	1	1	0	1	2	80	0
9	52	1	42	120	1	2.5	brown to black	1	1	excision	2	lentigo	2	matrix	2	2	1	1	2	1	2	0	2	2	90	0
10	27	2	26	8	1	1.5	brown to black	1	1	biopsy	2	nevus	2	fold	2	2	2	1	1	2	1	0	1	2	20	0
11	28	2	27	12	2	2	tan to brown	1	1	excision	2	lentigo	2	matrix	1	2	2	1	2	1	2	1	2	2	95	20
12	23	2	22	12	2	1	black	2	2	excision	1	lentigo	2	matrix	2	2	1	2	2	1	1	1	2	2	95	0
13	13	2	11	17	1	4	brown to black	1	1	excision	2	nevus	2	matrix	2	2	1	2	1	2	2	1	2	2	75	0
14	66	2	56	120	1	13	brown to black	1	1	biopsy	1	lentigo	2	matrix	2	2	2	1	2	2	2	0	2	1	90	0
15	38	2	38	8	1	1.5	brown to black	1	1	biopsy	1	MIS	1	nailbed	2	1	2	1	1	1	2	1	1	1	0	90
16	6	1	5	6	2	3.5	brown to black	1	1	biopsy	1	MIS	1	matrix	2	2	1	2	1	1	2	3	1	2	95	50
17	63	1	56	84	2	8	black	2	2	biopsy	1	MIS	1	matrix	1	2	2	1	1	1	2	2	1	2	20	85
18	39	1	24	180	1	10	brown to black	1	1	biopsy	1	MIS	1	matrix,fold	2	1	2	2	1	1	2	2	2	2	10	0
19	42	1	40	24	1	12	brown to black	1	1	biopsy	1	MIS	1	matrix	2	2	1	1	1	1	2	1	1	2	60	55
20	54	1	53	12	1	5	tan to brown	1	1	biopsy	1	MIS	1	matrix	2	2	2	1	1	2	1	2	2	1	10	0
21	67	2	64	36	2	2.5	brown to black	1	1	biopsy	1	MIS	1	matrix	2	2	2	2	1	1	1	3	1	2	10	95
22	74	1	64	120	1	12	brown to black	1	1	biopsy	1	MIS	1	matrix, hyponychium	1	1	2	1	1	1	1	2	2	1	0	80
23	33	1	23	120	1	15	brown to black	1	1	biopsy	1	MIS	1	matrix	2	1	2	2	1	1	2	2	1	2	95	50
24	45	2	44	18	2	15	brown to black	1	1	biopsy	1	MIS	1	matrix	2	2	2	2	1	1	2	3	1	2	20	95
25	44	2	39	60	1	2	brown to black	1	1	biopsy	1	MIS	1	matrix	2	2	2	2	1	1	1	3	1	2	95	90
26	29	2	28	18	1	10	brown to black	1	1	biopsy	1	MIS	1	matrix, hyponychium	2	1	2	2	1	1	1	3	1	2	90	90
27	50	2	35	180	1	5	black	2	2	biopsy	1	MIS	1	matrix	2	2	2	1	1	1	2	1	2	1	10	0
